# Supplementary material for: Common Laboratory Mice Are Susceptible to Infection with the SARS-CoV-2 Beta Variant
Source: Viruses. 2021 Nov 11;13(11):2263. doi: 10.3390/v13112263 (PMC8619350; doi:10.3390/v13112263)
Supplement: Supplementary file 1 [file viruses-13-02263-s001.zip]

Archive with 1 entries (1 files):
- viruses-1430376-supplementary.pdf
